# Supplementary material for: Seasonal changes in invertebrate diet of breeding black‐necked cranes (Grus nigricollis)
Source: Ecol Evol. 2024 Aug 29;14(9):e70234. doi: 10.1002/ece3.70234 (PMC11362503; doi:10.1002/ece3.70234)
Supplement: Supplementary file 2 — Tables S1–S13 [file ECE3-14-e70234-s002.xlsx]

## Sheet: Table S1
Table S1: List of all samples with metadata.
SampleID	SamplingLocation	SamplingSeason	SamplingGroup	Species	SampleType	Platform	Gene sequencer	SamplingYear	SamplingDate	SamplingLocationName	SampleColor	SampleShape	SampleEnv	SequencingBatch	ANMLFprimer	ANMLRprimer	Sequencing Success or Failure
A8	33.58885696°N,102.92024346°E	Spring	pre-breeding	Grus nigricollis	Fecal	Illumina	Novaseq-PE250	2022	2022.4.19	G248FirstPoint	white	liquid	meadow	3	N	N	N
A9	33.58287672°N,102.90413579°E	Spring	pre-breeding	Grus nigricollis	Fecal	Illumina	Novaseq-PE250	2022	2022.4.19	G248SecondPoint	black	solid	meadow	3	GGTCAACAAATCATAAAGATATTGG	GGWACTAATCAATTTCCAAATCC	Y
A15	33.58287672°N,102.90413579°E	Spring	pre-breeding	Grus nigricollis	Fecal	Illumina	Novaseq-PE250	2022	2022.4.19	G248SecondPoint	white	liquid	meadow	3	N	N	N
A59	33.67264225°N,102.48518006°E	Spring	pre-breeding	Grus nigricollis	Fecal	Illumina	Novaseq-PE250	2022	2022.4.20	Xiaman	black	solid	meadow	1	GGTCAACAAATCATAAAGATATTGG	GGWACTAATCAATTTCCAAATCC	Y
A60	33.67264225°N,102.48518006°E	Spring	pre-breeding	Grus nigricollis	Fecal	Illumina	Novaseq-PE250	2022	2022.4.20	Xiaman	white	solid	meadow	1	GGTCAACAAATCATAAAGATATTGG	GGWACTAATCAATTTCCAAATCC	Y
A64	33.67264225°N,102.48518006°E	Spring	pre-breeding	Grus nigricollis	Fecal	Illumina	Novaseq-PE250	2022	2022.4.20	Xiaman	black	solid	meadow	1	GGTCAACAAATCATAAAGATATTGG	GGWACTAATCAATTTCCAAATCC	Y
A66	33.67264225°N,102.48518006°E	Spring	pre-breeding	Grus nigricollis	Fecal	Illumina	Novaseq-PE250	2022	2022.4.20	Xiaman	black	solid	meadow	3	N	N	N
A70	33.67264225°N,102.48518006°E	Spring	pre-breeding	Grus nigricollis	Fecal	Illumina	Novaseq-PE250	2022	2022.4.20	Xiaman	brown	solid	meadow	3	GGTCAACAAATCATAAAGATATTGG	GGWACTAATCAATTTCCAAATCC	Y
A80	33.57485032°N,102.90460384°E	Spring	pre-breeding	Grus nigricollis	Fecal	Illumina	Novaseq-PE250	2022	2022.4.21	G248Grus34	black	solid	meadow	3	GGTCAACAAATCATAAAGATATTGG	GGWACTAATCAATTTCCAAATCC	Y
A84	33.57485032°N,102.90460384°E	Spring	pre-breeding	Grus nigricollis	Fecal	Illumina	Novaseq-PE250	2022	2022.4.21	G248Grus34	black	solid	meadow	3	N	N	N
A88	33.57485032°N,102.90460384°E	Spring	pre-breeding	Grus nigricollis	Fecal	Illumina	Novaseq-PE250	2022	2022.4.21	G248Grus34	black	solid	meadow	3	GGTCAACAAATCATAAAGATATTGG	GGWACTAATCAATTTCCAAATCC	Y
A129	33.57286959°N,102.90489983°E	Spring	pre-breeding	Grus nigricollis	Fecal	Illumina	Novaseq-PE250	2022	2022.4.22	G248Grus35	black	solid	meadow	3	GGTCAACAAATCATAAAGATATTGG	GGWACTAATCAATTTCCAAATCC	Y
A130	33.57286959°N,102.90489983°E	Spring	pre-breeding	Grus nigricollis	Fecal	Illumina	Novaseq-PE250	2022	2022.4.22	G248Grus35	white	solid	meadow	3	N	N	N
A131	33.57286959°N,102.90489983°E	Spring	pre-breeding	Grus nigricollis	Fecal	Illumina	Novaseq-PE250	2022	2022.4.22	G248Grus35	brown	solid	meadow	3	GGTCAACAAATCATAAAGATATTGG	GGWACTAATCAATTTCCAAATCC	Y
A138	33.57248134°N,102.91063676°E	Spring	pre-breeding	Grus nigricollis	Fecal	Illumina	Novaseq-PE250	2022	2022.4.22	G28NocturnalHabitat	black	solid	meadow	1	GGTCAACAAATCATAAAGATATTGG	GGWACTAATCAATTTCCAAATCC	Y
A139	33.57248134°N,102.91063676°E	Spring	pre-breeding	Grus nigricollis	Fecal	Illumina	Novaseq-PE250	2022	2022.4.22	G28NocturnalHabitat	white	solid	meadow	3	GGTCAACAAATCATAAAGATATTGG	GGWACTAATCAATTTCCAAATCC	Y
A151	33.65097107°N,102.48040454°E	Spring	pre-breeding	Grus nigricollis	Fecal	Illumina	Novaseq-PE250	2022	2022.4.22	XiamanLakeZEA	black	solid	meadow	3	GGTCAACAAATCATAAAGATATTGG	GGWACTAATCAATTTCCAAATCC	Y
A158	33.65097107°N,102.48040454°E	Spring	pre-breeding	Grus nigricollis	Fecal	Illumina	Novaseq-PE250	2022	2022.4.22	XiamanLakeZEA	black	solid	meadow	3	GGTCAACAAATCATAAAGATATTGG	GGWACTAATCAATTTCCAAATCC	Y
A164	33.65097107°N,102.48040454°E	Spring	pre-breeding	Grus nigricollis	Fecal	Illumina	Novaseq-PE250	2022	2022.4.22	XiamanLakeZEA	brown	solid	meadow	3	GGTCAACAAATCATAAAGATATTGG	GGWACTAATCAATTTCCAAATCC	Y
A166	33.65097107°N,102.48040454°E	Spring	pre-breeding	Grus nigricollis	Fecal	Illumina	Novaseq-PE250	2022	2022.4.22	XiamanLakeZEA	red	solid	meadow	3	GGTCAACAAATCATAAAGATATTGG	GGWACTAATCAATTTCCAAATCC	Y
A169	33.65097107°N,102.48040454°E	Spring	pre-breeding	Grus nigricollis	Fecal	Illumina	Novaseq-PE250	2022	2022.4.22	XiamanLakeZEA	black	solid	meadow	3	GGTCAACAAATCATAAAGATATTGG	GGWACTAATCAATTTCCAAATCC	Y
A177	33.57248134°N,102.91063676°E	Spring	pre-breeding	Grus nigricollis	Fecal	Illumina	Novaseq-PE250	2022	2022.4.22	G28NocturnalHabitat	black	solid	meadow	3	GGTCAACAAATCATAAAGATATTGG	GGWACTAATCAATTTCCAAATCC	Y
A178	33.57248134°N,102.91063676°E	Spring	pre-breeding	Grus nigricollis	Fecal	Illumina	Novaseq-PE250	2022	2022.4.22	G28NocturnalHabitat	white	solid	meadow	3	GGTCAACAAATCATAAAGATATTGG	GGWACTAATCAATTTCCAAATCC	Y
A185	33.57248134°N,102.91063676°E	Spring	pre-breeding	Grus nigricollis	Fecal	Illumina	Novaseq-PE250	2022	2022.4.22	G28NocturnalHabitat	black	solid	meadow	3	GGTCAACAAATCATAAAGATATTGG	GGWACTAATCAATTTCCAAATCC	Y
A186	33.57248134°N,102.91063676°E	Spring	pre-breeding	Grus nigricollis	Fecal	Illumina	Novaseq-PE250	2022	2022.4.22	G28NocturnalHabitat	brown	solid	meadow	3	GGTCAACAAATCATAAAGATATTGG	GGWACTAATCAATTTCCAAATCC	Y
A195	33.57248134°N,102.91063676°E	Spring	pre-breeding	Grus nigricollis	Fecal	Illumina	Novaseq-PE250	2022	2022.4.22	G28NocturnalHabitat	black	solid	meadow	3	GGTCAACAAATCATAAAGATATTGG	GGWACTAATCAATTTCCAAATCC	Y
A198	33.57248134°N,102.91063676°E	Spring	pre-breeding	Grus nigricollis	Fecal	Illumina	Novaseq-PE250	2022	2022.4.22	G28NocturnalHabitat	grey	solid	meadow	1	GGTCAACAAATCATAAAGATATTGG	GGWACTAATCAATTTCCAAATCC	Y
A206	33.57248134°N,102.91063676°E	Spring	pre-breeding	Grus nigricollis	Fecal	Illumina	Novaseq-PE250	2022	2022.4.22	G28NocturnalHabitat	black	solid	meadow	3	GGTCAACAAATCATAAAGATATTGG	GGWACTAATCAATTTCCAAATCC	Y
A208	33.57248134°N,102.91063676°E	Spring	pre-breeding	Grus nigricollis	Fecal	Illumina	Novaseq-PE250	2022	2022.4.22	G28NocturnalHabitat	black	solid	meadow	3	GGTCAACAAATCATAAAGATATTGG	GGWACTAATCAATTTCCAAATCC	Y
A195_2	33.57248134°N,102.91063676°E	Spring	pre-breeding	Grus nigricollis	Fecal	Illumina	Novaseq-PE250	2022	2022.4.22	G28NocturnalHabitat	black	solid	meadow	3	GGTCAACAAATCATAAAGATATTGG	GGWACTAATCAATTTCCAAATCC	Y
B1	33.63364439°N,102.46973492°E	Autumn	post-breeding	Grus nigricollis	Fecal	Illumina	Novaseq-PE250	2022	2022.9.29	CountyRoadU13	grey	solid	marsh	2	N	N	N
B5	33.63364439°N,102.46973492°E	Autumn	post-breeding	Grus nigricollis	Fecal	Illumina	Novaseq-PE250	2022	2022.9.29	CountyRoadU13	black	solid	marsh	2	GGTCAACAAATCATAAAGATATTGG	GGWACTAATCAATTTCCAAATCC	Y
B8	33.63364439°N,102.46973492°E	Autumn	post-breeding	Grus nigricollis	Fecal	Illumina	Novaseq-PE250	2022	2022.9.29	CountyRoadU13	green	solid	marsh	2	GGTCAACAAATCATAAAGATATTGG	GGWACTAATCAATTTCCAAATCC	Y
B9	33.44133863°N,102.62556649°E	Autumn	post-breeding	Grus nigricollis	Fecal	Illumina	Novaseq-PE250	2022	2022.9.29	State Highway 248	sorrel	solid	meadow	2	GGTCAACAAATCATAAAGATATTGG	GGWACTAATCAATTTCCAAATCC	Y
B10	33.44133863°N,102.62556649°E	Autumn	post-breeding	Grus nigricollis	Fecal	Illumina	Novaseq-PE250	2022	2022.9.29	State Highway 248	black	solid	meadow	2	N	N	N
B18	33.44133863°N,102.62556649°E	Autumn	post-breeding	Grus nigricollis	Fecal	Illumina	Novaseq-PE250	2022	2022.9.29	State Highway 248	black	solid	meadow	2	GGTCAACAAATCATAAAGATATTGG	GGWACTAATCAATTTCCAAATCC	Y
B38	34.01510791°N,102.41814797°E	Autumn	post-breeding	Grus nigricollis	Fecal	Illumina	Novaseq-PE250	2022	2022.9.30	MaixiVillage	black	solid	meadow	2	GGTCAACAAATCATAAAGATATTGG	GGWACTAATCAATTTCCAAATCC	Y
B58	34.01510791°N,102.41814797°E	Autumn	post-breeding	Grus nigricollis	Fecal	Illumina	Novaseq-PE250	2022	2022.9.30	MaixiVillage	black	solid	meadow	2	GGTCAACAAATCATAAAGATATTGG	GGWACTAATCAATTTCCAAATCC	Y
B65	34.01510791°N,102.41814797°E	Autumn	post-breeding	Grus nigricollis	Fecal	Illumina	Novaseq-PE250	2022	2022.9.30	MaixiVillage	grey	solid	meadow	2	GGTCAACAAATCATAAAGATATTGG	GGWACTAATCAATTTCCAAATCC	Y
B71	34.01510791°N,102.41814797°E	Autumn	post-breeding	Grus nigricollis	Fecal	Illumina	Novaseq-PE250	2022	2022.9.30	MaixiVillage	black	solid	meadow	2	GGTCAACAAATCATAAAGATATTGG	GGWACTAATCAATTTCCAAATCC	Y
B75	34.01510791°N,102.41814797°E	Autumn	post-breeding	Grus nigricollis	Fecal	Illumina	Novaseq-PE250	2022	2022.9.30	MaixiVillage	black	solid	meadow	2	GGTCAACAAATCATAAAGATATTGG	GGWACTAATCAATTTCCAAATCC	Y
B78	34.01510791°N,102.41814797°E	Autumn	post-breeding	Grus nigricollis	Fecal	Illumina	Novaseq-PE250	2022	2022.9.30	MaixiVillage	black	solid	meadow	2	GGTCAACAAATCATAAAGATATTGG	GGWACTAATCAATTTCCAAATCC	Y
B84	34.01510791°N,102.41814797°E	Autumn	post-breeding	Grus nigricollis	Fecal	Illumina	Novaseq-PE250	2022	2022.9.30	MaixiVillage	black	solid	meadow	2	GGTCAACAAATCATAAAGATATTGG	GGWACTAATCAATTTCCAAATCC	Y
B93	33.44653327°N,102.67692719°E	Autumn	post-breeding	Grus nigricollis	Fecal	Illumina	Novaseq-PE250	2022	2022.10.1	Zhulongnabuze	grey	solid	marsh	2	GGTCAACAAATCATAAAGATATTGG	GGWACTAATCAATTTCCAAATCC	Y
B97	33.44653327°N,102.67692719°E	Autumn	post-breeding	Grus nigricollis	Fecal	Illumina	Novaseq-PE250	2022	2022.10.1	Zhulongnabuze	black	solid	marsh	2	GGTCAACAAATCATAAAGATATTGG	GGWACTAATCAATTTCCAAATCC	Y
B122	33.44653327°N,102.67692719°E	Autumn	post-breeding	Grus nigricollis	Fecal	Illumina	Novaseq-PE250	2022	2022.10.1	Zhulongnabuze	black	solid	marsh	2	GGTCAACAAATCATAAAGATATTGG	GGWACTAATCAATTTCCAAATCC	Y
B124	33.44653327°N,102.67692719°E	Autumn	post-breeding	Grus nigricollis	Fecal	Illumina	Novaseq-PE250	2022	2022.10.1	Zhulongnabuze	white	solid	marsh	2	N	N	N
B128	33.44653327°N,102.67692719°E	Autumn	post-breeding	Grus nigricollis	Fecal	Illumina	Novaseq-PE250	2022	2022.10.1	Zhulongnabuze	black	solid	marsh	2	GGTCAACAAATCATAAAGATATTGG	GGWACTAATCAATTTCCAAATCC	Y
B133	33.44653327°N,102.67692719°E	Autumn	post-breeding	Grus nigricollis	Fecal	Illumina	Novaseq-PE250	2022	2022.10.1	Zhulongnabuze	brown	solid	marsh	2	GGTCAACAAATCATAAAGATATTGG	GGWACTAATCAATTTCCAAATCC	Y
B139	33.44653327°N,102.67692719°E	Autumn	post-breeding	Grus nigricollis	Fecal	Illumina	Novaseq-PE250	2022	2022.10.1	Zhulongnabuze	white	solid	marsh	2	N	N	N
B142	33.44653327°N,102.67692719°E	Autumn	post-breeding	Grus nigricollis	Fecal	Illumina	Novaseq-PE250	2022	2022.10.1	Zhulongnabuze	black and white	solid	marsh	2	GGTCAACAAATCATAAAGATATTGG	GGWACTAATCAATTTCCAAATCC	Y
B151	33.44653327°N,102.67692719°E	Autumn	post-breeding	Grus nigricollis	Fecal	Illumina	Novaseq-PE250	2022	2022.10.1	Zhulongnabuze	grey	solid	marsh	2	GGTCAACAAATCATAAAGATATTGG	GGWACTAATCAATTTCCAAATCC	Y
B156	33.44653327°N,102.67692719°E	Autumn	post-breeding	Grus nigricollis	Fecal	Illumina	Novaseq-PE250	2022	2022.10.1	Zhulongnabuze	grey	solid	marsh	2	GGTCAACAAATCATAAAGATATTGG	GGWACTAATCAATTTCCAAATCC	Y
B164	33.44653327°N,102.67692719°E	Autumn	post-breeding	Grus nigricollis	Fecal	Illumina	Novaseq-PE250	2022	2022.10.1	Zhulongnabuze	black	solid	marsh	2	GGTCAACAAATCATAAAGATATTGG	GGWACTAATCAATTTCCAAATCC	Y
B174	33.44653327°N,102.67692719°E	Autumn	post-breeding	Grus nigricollis	Fecal	Illumina	Novaseq-PE250	2022	2022.10.1	Zhulongnabuze	black	solid	marsh	2	N	N	N
B182	33.44653327°N,102.67692719°E	Autumn	post-breeding	Grus nigricollis	Fecal	Illumina	Novaseq-PE250	2022	2022.10.1	Zhulongnabuze	black	solid	marsh	2	GGTCAACAAATCATAAAGATATTGG	GGWACTAATCAATTTCCAAATCC	Y
B197	33.44653327°N,102.67692719°E	Autumn	post-breeding	Grus nigricollis	Fecal	Illumina	Novaseq-PE250	2022	2022.10.1	Zhulongnabuze	black	solid	marsh	2	GGTCAACAAATCATAAAGATATTGG	GGWACTAATCAATTTCCAAATCC	Y
B201	33.44653327°N,102.67692719°E	Autumn	post-breeding	Grus nigricollis	Fecal	Illumina	Novaseq-PE250	2022	2022.10.1	Zhulongnabuze	black	solid	marsh	2	GGTCAACAAATCATAAAGATATTGG	GGWACTAATCAATTTCCAAATCC	Y
B202	33.44653327°N,102.67692719°E	Autumn	post-breeding	Grus nigricollis	Fecal	Illumina	Novaseq-PE250	2022	2022.10.1	Zhulongnabuze	white	solid	marsh	2	N	N	N
B204	33.44653327°N,102.67692719°E	Autumn	post-breeding	Grus nigricollis	Fecal	Illumina	Novaseq-PE250	2022	2022.10.1	Zhulongnabuze	black	solid	marsh	2	GGTCAACAAATCATAAAGATATTGG	GGWACTAATCAATTTCCAAATCC	Y

## Sheet: Table S2
Table S2: Primers and PCR program used in this study.
Aim	Primer name	Primer Sequence	PCR Program	Cycles	Lengths	Source
Species Identification	CYTB1F	5’CGGCCAAACCCTCGTAGAAT 3’	Nested PCR Round 1： 95℃，5min 95℃，30s 55℃，30s 72℃, 40s 72℃，5min 10℃，∞ Nested PCR Round 2： 95℃，5min 95℃，30s 55℃，30s 72℃, 40s 72℃，5min 10℃，∞	30	500bp	Design of this study
	CYTB1R	5’GTTGGCGGTTAGGGTTCAG 3’
	CYTB2F	5’CATTTTGAGGGGCTACAGTTATC 3’
	CYTB2R	5’GTTGGCGGTTAGGGTTCAG 3’
Dietary detection (ANML)	LCO1490	5’GGTCAACAAATCATAAAGATATTGG 3’	98℃，2min 98℃，15s 55℃，30s 72℃, 30s 72℃，5min 10℃，∞	25-30	260bp	Folmer et al.,1994
	CO1-CFMRa	5’GGWACTAATCAATTTCCAAATCC 3’				Michelle et al.,2018

## Sheet: Table S3
TableS3: Occurrence frequency of invertebrate order (%) in black-necked crane.
	All	pre-breeding (n=25)	post-breeding(n=24)	phylum	class
Diptera	1	1	1	Arthropoda	Insecta
Orthoptera	0.265306	0	0.541667	Arthropoda	Insecta
Lepidoptera	0.204082	0.4	0	Arthropoda	Insecta
Coleoptera	0.122449	0.24	0	Arthropoda	Insecta
Hymenoptera	0.102041	0.2	0	Arthropoda	Insecta
Entomobryomorpha	0.0612245	0.12	0	Arthropoda	Collembola
Unionida	0.0408163	0.08	0	Mollusca	Bivalvia
Lymnaeidae	0.0204082	0.04	0	Mollusca	Gastropoda
Nudibranchia	0.0204082	0.04	0	Mollusca	Gastropoda
Odonata	0.0204082	0.04	0	Arthropoda	Insecta
Podocopida	0.0204082	0.04	0	Arthropoda	Ostracoda
Rhynchobdellida	0.0204082	0.04	0	Annelida	Clitellata
Sabellida	0.0204082	0.04	0	Annelida	Polychaeta

## Sheet: Table S4
TableS4: Occurrence frequency of invertebrate family (%) in black-necked crane.
	All	pre-breeding (n=25)	post-breeding(n=24)	phylum	class	order
Tipulidae	1	1	1	Arthropoda	Insecta	Diptera
Acrididae	0.265306	0	0.541667	Arthropoda	Insecta	Orthoptera
Sciaridae	0.22449	0.44	0	Arthropoda	Insecta	Diptera
Sepsidae	0.22449	0	0.458333	Arthropoda	Insecta	Diptera
Noctuidae	0.204082	0.4	0	Arthropoda	Insecta	Lepidoptera
no rank_Diptera sp. BOLD:ACY6082	0.142857	0.24	0.0416667	Arthropoda	Insecta	Diptera
Culicidae	0.122449	0	0.25	Arthropoda	Insecta	Diptera
Carabidae	0.102041	0.2	0	Arthropoda	Insecta	Coleoptera
Ceratopogonidae	0.102041	0	0.208333	Arthropoda	Insecta	Diptera
Chironomidae	0.102041	0.2	0	Arthropoda	Insecta	Diptera
unclassified_Hymenoptera	0.102041	0.2	0	Arthropoda	Insecta	Hymenoptera
Isotomidae	0.0612245	0.12	0	Arthropoda	Collembola	Entomobryomorpha
unclassified_Diptera	0.0612245	0.12	0	Arthropoda	Insecta	Diptera
Scarabaeidae	0.0408163	0.08	0	Arthropoda	Insecta	Coleoptera
Unionidae	0.0408163	0.08	0	Mollusca	Bivalvia	Unionida
Aeolidiidae	0.0204082	0.04	0	Mollusca	Gastropoda	Nudibranchia
Candonidae	0.0204082	0.04	0	Arthropoda	Ostracoda	Podocopida
Coenagrionidae	0.0204082	0.04	0	Arthropoda	Insecta	Odonata
Glossiphoniidae	0.0204082	0.04	0	Annelida	Clitellata	Rhynchobdellida
Lymnaeidae	0.0204082	0.04	0	Mollusca	Gastropoda	Lymnaeidae
Serpulidae	0.0204082	0.04	0	Annelida	Polychaeta	Sabellida

## Sheet: Table S5
TableS5: Occurrence frequency of invertebrate genus (%) in black-necked crane.
Taxon	All(49)	pre-breeding (n=25)	post-breeding(n=24)	phylum	class	order	family
Tipula	1	1	1	Arthropoda	Insecta	Diptera	Tipulidae
Stethophyma	0.265306	0	0.541667	Arthropoda	Insecta	Orthoptera	Acrididae
Bradysia	0.22449	0.44	0	Arthropoda	Insecta	Diptera	Sciaridae
Themira	0.22449	0	0.458333	Arthropoda	Insecta	Diptera	Sepsidae
Ceramica	0.204082	0.4	0	Arthropoda	Insecta	Lepidoptera	Noctuidae
Chorthippus	0.163265	0	0.333333	Arthropoda	Insecta	Orthoptera	Acrididae
no rank_Diptera sp. BOLD:ACY6082	0.142857	0.24	0.0416667	Arthropoda	Insecta	Diptera	no rank_Diptera sp. BOLD:ACY6082
Euchorthippus	0.142857	0	0.291667	Arthropoda	Insecta	Orthoptera	Acrididae
Anopheles	0.122449	0	0.25	Arthropoda	Insecta	Diptera	Culicidae
unclassified_Hymenoptera	0.102041	0.2	0	Arthropoda	Insecta	Hymenoptera	unclassified_Hymenoptera
Ceratopogonidae sp. BOLD-2016	0.102041	0	0.208333	Arthropoda	Insecta	Diptera	Ceratopogonidae
Amara	0.0612245	0.12	0	Arthropoda	Insecta	Coleoptera	Carabidae
Isotomidae sp. DPCOL81103	0.0612245	0.12	0	Arthropoda	Collembola	Entomobryomorpha	Isotomidae
Orthocladiinae sp. BOLD:ACG9186	0.0612245	0.12	0	Arthropoda	Insecta	Diptera	Chironomidae
unclassified_Diptera	0.0612245	0.12	0	Arthropoda	Insecta	Diptera	unclassified_Diptera
Myrmeleotettix	0.0612245	0	0.125	Arthropoda	Insecta	Orthoptera	Acrididae
Acricotopus	0.0408163	0.08	0	Arthropoda	Insecta	Diptera	Chironomidae
Aculamprotula	0.0408163	0.08	0	Mollusca	Bivalvia	Unionida	Unionidae
Agonum	0.0408163	0.08	0	Arthropoda	Insecta	Coleoptera	Carabidae
Aphodius	0.0408163	0.08	0	Arthropoda	Insecta	Coleoptera	Scarabaeidae
Chironomus	0.0408163	0.08	0	Arthropoda	Insecta	Diptera	Chironomidae
Pterostichus	0.0408163	0.08	0	Arthropoda	Insecta	Coleoptera	Carabidae
Stauroderus	0.0408163	0	0.0833333	Arthropoda	Insecta	Orthoptera	Acrididae
Candona	0.0204082	0.04	0	Arthropoda	Ostracoda	Podocopida	Candonidae
Dichopygina	0.0204082	0.04	0	Arthropoda	Insecta	Diptera	Sciaridae
Enallagma	0.0204082	0.04	0	Arthropoda	Insecta	Odonata	Coenagrionidae
Glossiphoniidae sp. 08BBANN-100	0.0204082	0.04	0	Annelida	Clitellata	Rhynchobdellida	Glossiphoniidae
Limenandra	0.0204082	0.04	0	Mollusca	Gastropoda	Nudibranchia	Aeolidiidae
Protula	0.0204082	0.04	0	Annelida	Polychaeta	Sabellida	Serpulidae
Tibetoradix	0.0204082	0.04	0	Mollusca	Gastropoda	Lymnaeidae	Lymnaeidae
Aeropedellus	0.0204082	0	0.0416667	Arthropoda	Insecta	Orthoptera	Acrididae
Amphitornus	0.0204082	0	0.0416667	Arthropoda	Insecta	Orthoptera	Acrididae
Gomphocerippus	0.0204082	0	0.0416667	Arthropoda	Insecta	Orthoptera	Acrididae
Gomphocerus	0.0204082	0	0.0416667	Arthropoda	Insecta	Orthoptera	Acrididae
Notostaurus	0.0204082	0	0.0416667	Arthropoda	Insecta	Orthoptera	Acrididae
Peripolus	0.0204082	0	0.0416667	Arthropoda	Insecta	Orthoptera	Acrididae
Pseudoeoscyllina	0.0204082	0	0.0416667	Arthropoda	Insecta	Orthoptera	Acrididae
Trimerotropis	0.0204082	0	0.0416667	Arthropoda	Insecta	Orthoptera	Acrididae

## Sheet: Table S6
Table S6: The comparison of relative abundance from diet phylum between pre-breeding and post-breeding periods using Dirichlet distribution.
	Estimate	Est.Error	l-95% CI	u-95% CI	Rhat	Bulk_ESS	Tail_ESS	pre-breeding	post-breeding
Arthropoda	NA	NA	NA	NA	NA	NA	NA	97.5339	100
Mollusca	0.17	0.3	-0.43	0.76	1	3034	1476	2.2793	0
Annelida	0.07	0.28	-0.48	0.6	1	4018	2550	0.186811	0

## Sheet: Table S7
Table S7: The comparison of relative abundance from diet order between pre-breeding and post-breeding periods using Dirichlet distributionl.
	Estimate	Est.Error	l-95% CI	u-95% CI	Rhat	Bulk_ESS	Tail_ESS	pre-breeding	post-breeding
Diptera	NA	NA	NA	NA	NA	NA	NA	82.1162	95.6054
Lepidoptera	0.979111	0.919745	-0.760819	2.78294	1.00204	1317.94	1503.64	6.09853	0
Hymenoptera	0.996476	1.34891	-1.74706	3.675	1.00004	1450.37	1751.24	5.07682	0
Orthoptera	-0.785486	1.00018	-2.80934	1.18471	1.00276	1458.04	1837.35	0	4.39459
Coleoptera	0.295658	0.373523	-0.41495	1.05732	1.00127	3494.1	2396.82	3.79861	0
Unionida	0.17526	0.370694	-0.56218	0.884868	1.00039	3314.57	2570.41	1.43294	0
Nudibranchia	0.163977	0.352953	-0.539866	0.856915	1.00137	3201.2	1949.29	0.663984	0
Odonata	0.156497	0.356768	-0.52997	0.933051	1.00133	3603.61	2493.37	0.410774	0
Lymnaeidae	0.116144	0.47473	-0.713644	0.889196	1.00962	745.506	299.634	0.182371	0
Sabellida	0.153934	0.364755	-0.540966	0.879983	1.0028	3245.24	2391.63	0.181624	0
Podocopida	0.137023	0.357336	-0.545334	0.857943	1.00143	3485.05	2592.6	0.020623	0
Entomobryomorpha	0.108913	0.364163	-0.605721	0.846913	1.00091	3579.04	2233.83	0.012303	0
Rhynchobdellida	0.111271	0.346971	-0.572313	0.79207	1.00116	2887.23	2533.65	0.00518663	0

## Sheet: Table S8
Table S8: The comparison of relative abundance from top 10 diet families between pre-breeding and post-breeding periods using Dirichlet distribution.
	Estimate	Est.Error	l-95% CI	u-95% CI	Rhat	Bulk_ESS	Tail_ESS	pre-breeding	post-breeding
Tipulidae	-0.746784	0.909316	-2.65715	0.998807	1.00248	1952.18	1938.42	73.7938	90.7284
Noctuidae	0.22285	0.607993	-0.918661	1.57189	1.00018	2800.65	2632.14	6.09853	0
unclassified_Hymenoptera	0.444214	1.01839	-1.55913	2.46718	1.00161	2627.42	2471.62	5.07682	0
Sepsidae	-1.08988	0.769648	-2.69834	0.328171	1.00096	2898.67	2956.16	0	4.80678
Sciaridae	0.41564	0.875117	-1.3048	2.17996	1.00097	2404.8	2241.42	4.29362	0
Acrididae	-0.98249	0.7108	-2.45453	0.367342	1.00062	2507.56	2733.36	0	4.39459
Carabidae	-0.102144	0.439248	-0.999106	0.737954	1.00105	3781.75	3186.7	3.7964	0
Chironomidae	-0.162205	0.437188	-0.995917	0.709976	1.00033	3983.77	3268.2	2.23159	0
Unionidae	-0.19818	0.427511	-1.06049	0.621134	1.00069	4072.67	3321.63	1.43294	0
unclassified_Diptera	-0.188299	0.432522	-1.03664	0.658262	1.00003	4220.02	3291.33	1.41283	0

## Sheet: Table S9
Table S9: The comparison of relative abundance from top 10 diet genera between pre-breeding and post-breeding periods using Dirichlet distribution.
	Estimate	Est.Error	l-95% CI	u-95% CI	Rhat	Bulk_ESS	Tail_ESS	pre-breeding	post-breeding
Tipula	-0.694354	0.915745	-2.49373	1.11731	1.00096	1950.89	2185.09	73.7938	90.7284
Ceramica	0.269084	0.633871	-0.852671	1.63046	1.0008	2954.74	2776.18	6.09853	0
unclassified_Hymenoptera	0.466213	1.04612	-1.60816	2.49612	0.999755	2326.35	2340.01	5.07682	0
Themira	-1.01755	0.757392	-2.60013	0.393243	1.00087	2645.84	2603.59	0	4.80678
Bradysia	0.466229	0.869309	-1.24883	2.18427	0.999863	2755.87	2769.19	4.258	0
Stethophyma	-0.787914	0.623452	-2.13399	0.324769	1.00036	2662.09	2895.8	0	3.83041
Pterostichus	-0.185221	0.438209	-1.03915	0.669564	1.0002	3844.6	3681.58	3.18491	0
Orthocladiinae sp. BOLD:ACG9186	-0.181385	0.438713	-1.03894	0.674123	1.00083	3889.56	3328.92	1.97332	0
Aculamprotula	-0.193096	0.439617	-1.04967	0.681007	0.999532	3498.15	2928.42	1.43294	0
unclassified_Diptera	-0.180053	0.432578	-1.03027	0.683946	1.00085	3737.09	2534.92	1.41283	0

## Sheet: Table S10
Table S10: Prediction error rate for each taxonomic level
	estimate of error rate
phylum	0.3864
class	0.4091
order	0.3182
family	0.1364
genus	0.1818
OTU	0.0227

[truncated: 3 more sheets: Table S11, Table S12, Table S13]
